# Supplementary material for: Understanding the experience of psychopathology after intimate partner violence: the role of personality
Source: PeerJ. 2019 Mar 29;7:e6647. doi: 10.7717/peerj.6647 (PMC6445246; doi:10.7717/peerj.6647)
Supplement: Supplemental Information 1 [file peerj-07-6647-s001.zip]

Archive with 1 entries (1 files):
- BSI_TCI_R_IPV.sav
